# Supplementary material for: MUG Mel3 Cell Lines Reflect Heterogeneity in Melanoma and Represent a Robust Model for Melanoma in Pregnancy
Source: Int J Mol Sci. 2021 Oct 20;22(21):11318. doi: 10.3390/ijms222111318 (PMC8583216; doi:10.3390/ijms222111318)
Supplement: Supplementary file 1 [file ijms-22-11318-s001.zip]

Archive with 1 entries (1 files):
- ijms-1380692-supplementary.pdf
